# Supplementary material for: ﻿Primulameishanensis (Primulaceae), a new species from Sichuan, China
Source: PhytoKeys. 2024 Oct 23;248:73–90. doi: 10.3897/phytokeys.248.127117 (PMC11525204; doi:10.3897/phytokeys.248.127117)
Supplement: XML Treatment for Primula meishanensis [file phytokeys.248.127117-treatment1.xml]

<!DOCTYPE tp:taxon-treatment
  PUBLIC "-//TaxonX//DTD Taxonomic Treatment Publishing DTD v0 20100105//EN" "tax-treatment-NSO.dtd">
<tp:taxon-treatment xmlns:tp="http://www.plazi.org/taxpub"><tp:treatment-meta><kwd-group><label>Taxon classification</label><kwd>
                <named-content content-type="kingdom">Plantae</named-content>
              </kwd><kwd>
                <named-content content-type="order">Ericales</named-content>
              </kwd><kwd>
                <named-content content-type="family">Primulaceae</named-content>
              </kwd></kwd-group><mixed-citation publication-type="journal"><person-group><name><surname>Li</surname><given-names>Tingyu</given-names></name><name><surname>Chen</surname><given-names>Xinyu</given-names></name><name><surname>Li</surname><given-names>Bo</given-names></name><name><surname>Hua</surname><given-names>Donglai</given-names></name><name><surname>Luo</surname><given-names>Can</given-names></name><name><surname>Luo</surname><given-names>Huixian</given-names></name><name><surname>Liang</surname><given-names>Yun</given-names></name><name><surname>Yue</surname><given-names>Jieli</given-names></name><name><surname>Xi</surname><given-names>Xiaodan</given-names></name><name><surname>Huang</surname><given-names>Ke</given-names></name><name><surname>Fu</surname><given-names>Zhixi</given-names></name></person-group><article-title>﻿<italic><tp:taxon-name><tp:taxon-name-part taxon-name-part-type="genus" reg="Primula">Primula</tp:taxon-name-part><tp:taxon-name-part taxon-name-part-type="species" reg="meishanensis">meishanensis</tp:taxon-name-part></tp:taxon-name></italic> (<tp:taxon-name><tp:taxon-name-part taxon-name-part-type="family">Primulaceae</tp:taxon-name-part></tp:taxon-name>), a new species from Sichuan, China</article-title><source>PhytoKeys</source><day>23</day><month>10</month><year>2024</year><volume>248</volume><fpage>73</fpage><lpage>90</lpage><pub-id pub-id-type="doi">10.3897/phytokeys.248.127117</pub-id></mixed-citation></tp:treatment-meta><tp:nomenclature><label>﻿</label><tp:taxon-name>
              <object-id xmlns:xlink="http://www.w3.org/1999/xlink" content-type="arpha" xlink:type="simple">E91F8418-0885-5E85-89A8-544E22E3190A</object-id>
              <tp:taxon-name-part taxon-name-part-type="genus" reg="Primula">Primula</tp:taxon-name-part>
              <tp:taxon-name-part taxon-name-part-type="species" reg="meishanensis">meishanensis</tp:taxon-name-part>
              <object-id xmlns:xlink="http://www.w3.org/1999/xlink" content-type="ipni" xlink:type="simple">urn:lsid:ipni.org:names:77350705-1</object-id>
            </tp:taxon-name><tp:taxon-authority>K.Huang &amp; Z.X.Fu</tp:taxon-authority><tp:taxon-status xmlns:xlink="http://www.w3.org/1999/xlink" xlink:type="simple">sp. nov.</tp:taxon-status></tp:nomenclature><tp:treatment-sec sec-type="material" id="SECID0EBHAE"><title>Type.</title><p>China, Sichuan Province, Meishan City, Qingshen County, Zhongyan temple, grows on moist rock surfaces amidst moss under the forest, at elevations of approximately 417 m; <named-content xmlns:xlink="http://www.w3.org/1999/xlink" content-type="dwc:verbatimCoordinates" xlink:type="simple"><named-content content-type="geo-json" specific-use="{&#34;type&#34;:&#34;Point&#34;,&#34;coordinates&#34;:[103.845560,29.763164]}" id="NCID0EKHAE" xlink:type="simple">29°45′47.39″N, 103°50′44.017″E</named-content></named-content>; 26 December 2023 (fl.), <italic>Ke Huang &amp; Zhixi Fu 8200</italic> (holotype <named-content xmlns:xlink="http://www.w3.org/1999/xlink" content-type="dwc:institutional_code" xlink:title="Herbarium of Sichuan Normal University" xlink:href="http://grbio.org/institution/sichuan-normal-university" xlink:type="simple">SCNU</named-content>!) (Figs <xref ref-type="fig" rid="F1">1</xref>–<xref ref-type="fig" rid="F3">3</xref>).</p><fig id="F1" position="float" orientation="portrait"><object-id xmlns:xlink="http://www.w3.org/1999/xlink" content-type="doi" xlink:type="simple">10.3897/phytokeys.248.127117.figure1</object-id><object-id xmlns:xlink="http://www.w3.org/1999/xlink" content-type="arpha" xlink:type="simple">D4074CFD-995A-5A71-9C01-411C29069B24</object-id><label>Figure 1.</label><caption><p><italic><tp:taxon-name><tp:taxon-name-part taxon-name-part-type="genus" reg="Primula">Primula</tp:taxon-name-part><tp:taxon-name-part taxon-name-part-type="species" reg="meishanensis">meishanensis</tp:taxon-name-part></tp:taxon-name></italic> sp. nov. <bold>A</bold> plant and roots <bold>B</bold> roots <bold>C</bold> petioles <bold>D, E</bold> leaves <bold>F</bold> pin flower <bold>G</bold> thrum flower <bold>H</bold> scape and bract (Photos by XC).</p></caption><graphic xmlns:xlink="http://www.w3.org/1999/xlink" xlink:href="phytokeys-248-073_article-127117__-g001.jpg" position="float" orientation="portrait" xlink:type="simple" id="oo_1159689.jpg"><uri content-type="original_file" xlink:type="simple">https://binary.pensoft.net/fig/1159689</uri></graphic></fig><fig id="F2" position="float" orientation="portrait"><object-id xmlns:xlink="http://www.w3.org/1999/xlink" content-type="doi" xlink:type="simple">10.3897/phytokeys.248.127117.figure2</object-id><object-id xmlns:xlink="http://www.w3.org/1999/xlink" content-type="arpha" xlink:type="simple">4FE8A38E-2275-5A5B-A791-2CCCF052B464</object-id><label>Figure 2.</label><caption><p><italic><tp:taxon-name><tp:taxon-name-part taxon-name-part-type="genus" reg="Primula">Primula</tp:taxon-name-part><tp:taxon-name-part taxon-name-part-type="species" reg="meishanensis">meishanensis</tp:taxon-name-part></tp:taxon-name></italic> sp. nov. <bold>A–C</bold> habitat <bold>D–H</bold> flowers <bold>I, J</bold> fruit (Photos <bold>A</bold>, <bold>B</bold>, <bold>D, E</bold> by ZF and <bold>C, F–J</bold> by KH).</p></caption><graphic xmlns:xlink="http://www.w3.org/1999/xlink" xlink:href="phytokeys-248-073_article-127117__-g002.jpg" position="float" orientation="portrait" xlink:type="simple" id="oo_1159690.jpg"><uri content-type="original_file" xlink:type="simple">https://binary.pensoft.net/fig/1159690</uri></graphic></fig><fig id="F3" position="float" orientation="portrait"><object-id xmlns:xlink="http://www.w3.org/1999/xlink" content-type="doi" xlink:type="simple">10.3897/phytokeys.248.127117.figure3</object-id><object-id xmlns:xlink="http://www.w3.org/1999/xlink" content-type="arpha" xlink:type="simple">A93A5E6F-1DA8-5CC5-ADF5-CADBAE41F26F</object-id><label>Figure 3.</label><caption><p>Holotype image of <italic><tp:taxon-name><tp:taxon-name-part taxon-name-part-type="genus" reg="Primula">Primula</tp:taxon-name-part><tp:taxon-name-part taxon-name-part-type="species" reg="meishanensis">meishanensis</tp:taxon-name-part></tp:taxon-name></italic> K.Huang &amp; Z.X.Fu, sp. nov.</p></caption><graphic xmlns:xlink="http://www.w3.org/1999/xlink" xlink:href="phytokeys-248-073_article-127117__-g003.jpg" position="float" orientation="portrait" xlink:type="simple" id="oo_1159691.jpg"><uri content-type="original_file" xlink:type="simple">https://binary.pensoft.net/fig/1159691</uri></graphic></fig></tp:treatment-sec><tp:treatment-sec sec-type="diagnosis" id="SECID0EBLAE"><title>Diagnosis.</title><p>The new species is morphologically similar to <italic><tp:taxon-name><tp:taxon-name-part taxon-name-part-type="genus" reg="Primula">Primula</tp:taxon-name-part><tp:taxon-name-part taxon-name-part-type="species" reg="dejuniana">dejuniana</tp:taxon-name-part></tp:taxon-name></italic> in having ciliate, sharply and remotely dentate leaf blade margin, while it can be easily recognised by the following combination of characters: scape solitary, the length of petiole 2.5–5 cm, a terminal umbel of (1) 2–3 (4) flowers, leaf blade smooth, oblanceolate, 19.5–25 × 2.5–5 cm, apex acute, corolla pastel violet, 5–6 lobes spreading and stamens inserted at middle of corolla tube, corolla tubes 11.0–12.0 mm long, ca. 2 mm in diam., style 4.0–7.0 mm above base of corolla tube, stamens reaching the corolla tube mouth, 7.0–12.0 mm above base of corolla tube. (Figs <xref ref-type="fig" rid="F1">1</xref>–<xref ref-type="fig" rid="F3">3</xref>).</p></tp:treatment-sec><tp:treatment-sec sec-type="description" id="SECID0E1LAE"><title>Description.</title><p>Perennial herbs, 12.0–20.0 cm tall. <bold><italic>Roots</italic></bold> numerous, fibrous, without hairs. <bold><italic>Leaves</italic></bold> pilose, forming a spreading rosette, each rosette with only 2−4 leaves of previous year at flowering time; resting bud of rosette clothed by a few small paleaceous scales, basal bud scales ovate to ovate-oblong, ciliolate, rose red, apex acute; petiole 2.5–5 cm long, narrowly winged and densely covered with multicellular hairs; leaf blade oblanceolate, smooth, 19.5–25 × 2.5–5 cm, cuneate at base, abaxial surface densely along mid-vein, sparser on lateral veins covered with multicellular hairs; margin ciliate, sharply and remotely dentate; apex acute; mid-vein dull yellow in fresh state, turning brownish when dry; veins impressed adaxially, prominently raised and subalveolate abaxially. <bold><italic>Scape</italic></bold> solitary, 7.2–11.8 cm long, pilose, carrying a terminal umbel of (1) 2–3 (4) flowers, dull yellow in fresh state, turning brownish when dry at base. <bold><italic>Bracts</italic></bold> lanceolate, 4–5.5 mm long, minutely ciliate. <bold><italic>Pedicel</italic></bold> 0.4–1.4 cm long, shorter than leaf blade, pilose. <bold><italic>Flowers</italic></bold> distylous. <bold><italic>Calyx</italic></bold> campanulate, 8–9 mm long, parted to 1/2 of its length or slightly below; lobes linear lanceolate to lanceolate, apex acute. <bold><italic>Corolla</italic></bold> pastel violet, annulate, 5–6 lobes spreading, lobes broadly elliptic, 8.0–10.0 mm long, emarginate, densely yellow farinose abaxially, smooth adaxially. <bold><italic>Pin flower</italic></bold>: corolla tubes 9.0–10.0 mm long, stamens inserted at middle of corolla tube, 9.5–10.5 mm long, style slightly exceeding the corolla tube mouth. <bold><italic>Thrum flower</italic></bold>: corolla tubes 11.0–12.0 mm long, ca. 2 mm in diam., 2 times as long as the calyx, style 4.0–7.0 mm above base of corolla tube, stamens reaching the corolla tube mouth, 7.0–12.0 mm above base of corolla tube (Fig. <xref ref-type="fig" rid="F1">1G</xref>).</p></tp:treatment-sec><tp:treatment-sec sec-type="phenology" id="SECID0ECNAE"><title>Phenology.</title><p>The flowering period is from December to February and the fruiting period is March to May.</p></tp:treatment-sec><tp:treatment-sec sec-type="etymology" id="SECID0EHNAE"><title>Etymology.</title><p>The epithet “<tp:taxon-name><tp:taxon-name-part taxon-name-part-type="genus" reg="Primula"/><tp:taxon-name-part taxon-name-part-type="species" reg="meishanensis">meishanensis</tp:taxon-name-part></tp:taxon-name>” is derived from Meishan City, located in Sichuan Province, China.</p></tp:treatment-sec><tp:treatment-sec sec-type="distribution" id="SECID0EWNAE"><title>Distribution and habitat.</title><p><italic><tp:taxon-name><tp:taxon-name-part taxon-name-part-type="genus" reg="Primula">P.</tp:taxon-name-part><tp:taxon-name-part taxon-name-part-type="species" reg="meishanensis">meishanensis</tp:taxon-name-part></tp:taxon-name></italic> is currently known from its type locality in Zhongyan temple, Ruifeng Town, Qingshen County and roadside of Panjiaozui, forest Hongya Forest Farm, Hongya County, Meishan City, Sichuan Province, China (Fig. <xref ref-type="fig" rid="F4">4</xref>). This new species probably exists in other localities. It grows on moist rock surfaces amidst moss under the forest, at elevations of approximately ca. 400–1000 m (Fig. <xref ref-type="fig" rid="F2">2</xref>).</p><fig id="F4" position="float" orientation="portrait"><object-id xmlns:xlink="http://www.w3.org/1999/xlink" content-type="doi" xlink:type="simple">10.3897/phytokeys.248.127117.figure4</object-id><object-id xmlns:xlink="http://www.w3.org/1999/xlink" content-type="arpha" xlink:type="simple">A1870F24-66A4-5C5B-8787-03D6DA9D783F</object-id><label>Figure 4.</label><caption><p>Location of the population of <italic><tp:taxon-name><tp:taxon-name-part taxon-name-part-type="genus" reg="Primula">Primula</tp:taxon-name-part><tp:taxon-name-part taxon-name-part-type="species" reg="meishanensis">meishanensis</tp:taxon-name-part></tp:taxon-name></italic> in Qingshen County and Hongya County, Meishan City and Sichuan Province (red star).</p></caption><graphic xmlns:xlink="http://www.w3.org/1999/xlink" xlink:href="phytokeys-248-073_article-127117__-g004.jpg" position="float" orientation="portrait" xlink:type="simple" id="oo_1159692.jpg"><uri content-type="original_file" xlink:type="simple">https://binary.pensoft.net/fig/1159692</uri></graphic></fig></tp:treatment-sec><tp:treatment-sec sec-type="material" id="SECID0EHPAE"><title>Additional specimens examined.</title><p>China, Sichuan, Meishan City, Qingshen County, <named-content xmlns:xlink="http://www.w3.org/1999/xlink" content-type="dwc:verbatimCoordinates" xlink:type="simple"><named-content content-type="geo-json" specific-use="{&#34;type&#34;:&#34;Point&#34;,&#34;coordinates&#34;:[103.845560,29.763164]}" id="NCID0EQPAE" xlink:type="simple">29°45′47.39″N, 103°50′44.017″E</named-content></named-content>, 26 December 2023 (fl.), Ke Huang &amp; Zhixi Fu 8201 (<named-content xmlns:xlink="http://www.w3.org/1999/xlink" content-type="dwc:institutional_code" xlink:title="Herbarium of Sichuan Normal University" xlink:href="http://grbio.org/institution/sichuan-normal-university" xlink:type="simple">SCNU</named-content>!); Hongya County, <named-content xmlns:xlink="http://www.w3.org/1999/xlink" content-type="dwc:verbatimCoordinates" xlink:type="simple"><named-content content-type="geo-json" specific-use="{&#34;type&#34;:&#34;Point&#34;,&#34;coordinates&#34;:[103.163953,29.832564]}" id="NCID0E3PAE" xlink:type="simple">29°49'57.23"N, 103°09'50.23"E</named-content></named-content>, 28 May 2015 (fl.), Ya J.D. &amp; Hu X.J. 15CS11038 (KUN!)</p></tp:treatment-sec><tp:treatment-sec sec-type="conservation status" id="SECID0EBQAE"><title>Conservation status.</title><p>Data Deficient (DD). Currently, two populations with more than 100 individuals have been found in the Qingshen and Hongya Counties. The population of <italic><tp:taxon-name><tp:taxon-name-part taxon-name-part-type="genus" reg="Primula">P.</tp:taxon-name-part><tp:taxon-name-part taxon-name-part-type="species" reg="meishanensis">meishanensis</tp:taxon-name-part></tp:taxon-name></italic> inhabits moist rocks. Given its currently limited occurrence near the temple, there is a significant likelihood that the taxon may also be found in other localities. Until we have fully investigated the situation, it would be suggested to assess the conservation status of the species as Data Deficient (DD) following the IUCN Red List Criteria (<xref ref-type="bibr" rid="B10">IUCN 2024</xref>).</p></tp:treatment-sec><tp:treatment-sec sec-type="Relationship with related species" id="SECID0EWQAE"><title>Relationship with related species.</title><p>Critical examination of collected specimens, comparison with type material of allied taxa and relevant taxonomic literature revealed that <italic><tp:taxon-name><tp:taxon-name-part taxon-name-part-type="genus" reg="Primula">P.</tp:taxon-name-part><tp:taxon-name-part taxon-name-part-type="species" reg="meishanensis">meishanensis</tp:taxon-name-part></tp:taxon-name></italic> is a new member of the <tp:taxon-name><tp:taxon-name-part taxon-name-part-type="genus" reg="Primula">P.</tp:taxon-name-part><tp:taxon-name-part taxon-name-part-type="infraspecific-rank">sect.</tp:taxon-name-part><tp:taxon-name-part taxon-name-part-type="section" reg="Petiolares">Petiolares</tp:taxon-name-part></tp:taxon-name>. Morphologically, <italic><tp:taxon-name><tp:taxon-name-part taxon-name-part-type="genus" reg="Primula">P.</tp:taxon-name-part><tp:taxon-name-part taxon-name-part-type="species" reg="meishanensis">meishanensis</tp:taxon-name-part></tp:taxon-name></italic> shares certain similarities with <italic><tp:taxon-name><tp:taxon-name-part taxon-name-part-type="genus" reg="Primula">P.</tp:taxon-name-part><tp:taxon-name-part taxon-name-part-type="species" reg="dejuniana">dejuniana</tp:taxon-name-part></tp:taxon-name></italic>. However, <italic><tp:taxon-name><tp:taxon-name-part taxon-name-part-type="genus" reg="Primula">P.</tp:taxon-name-part><tp:taxon-name-part taxon-name-part-type="species" reg="meishanensis">meishanensis</tp:taxon-name-part></tp:taxon-name></italic> differs from <italic><tp:taxon-name><tp:taxon-name-part taxon-name-part-type="genus" reg="Primula">P.</tp:taxon-name-part><tp:taxon-name-part taxon-name-part-type="species" reg="dejuniana">dejuniana</tp:taxon-name-part></tp:taxon-name></italic> in featuring the leaf apex acute (vs. the leaf apex acute, but with a small point at tip), corolla pastel violet (vs. the corolla pale rose-purple), scape solitary, 7.2–11.8 cm long, carrying a terminal umbel of (1) 2–3 (4) flowers (vs. the scape usually one per rosette, 8–12 (18) cm long, carrying a terminal umbel of 2–6 flowers), the length of petiole 2.5–5 cm (vs. 1–3 cm), basal bud scales rose red (vs. flesh pink) and flowering period is from December to February (vs. from early February to early March). The number of chloroplast genes etc. is different in the two species (Table <xref ref-type="table" rid="T2">2</xref>, Fig. <xref ref-type="fig" rid="F6">6</xref>, Suppl. material <xref ref-type="supplementary-material" rid="S1">1</xref>). To some extent, <italic><tp:taxon-name><tp:taxon-name-part taxon-name-part-type="genus" reg="Primula">P.</tp:taxon-name-part><tp:taxon-name-part taxon-name-part-type="species" reg="meishanensis">meishanensis</tp:taxon-name-part></tp:taxon-name></italic> also resembles to <italic><tp:taxon-name><tp:taxon-name-part taxon-name-part-type="genus" reg="Primula">P.</tp:taxon-name-part><tp:taxon-name-part taxon-name-part-type="species" reg="davidii">davidii</tp:taxon-name-part></tp:taxon-name></italic> as a perennial herb with calyx and corolla. However, it differs from <italic><tp:taxon-name><tp:taxon-name-part taxon-name-part-type="genus" reg="Primula">P.</tp:taxon-name-part><tp:taxon-name-part taxon-name-part-type="species" reg="davidii">davidii</tp:taxon-name-part></tp:taxon-name></italic> in leaf blade margin (sharply vs. erose-dentate) and apex (acute vs. rounded). The species of <italic><tp:taxon-name><tp:taxon-name-part taxon-name-part-type="genus" reg="Primula">P.</tp:taxon-name-part><tp:taxon-name-part taxon-name-part-type="species" reg="meishanensis">meishanensis</tp:taxon-name-part></tp:taxon-name></italic> bears similarities to <italic><tp:taxon-name><tp:taxon-name-part taxon-name-part-type="genus" reg="Primula">P.</tp:taxon-name-part><tp:taxon-name-part taxon-name-part-type="species" reg="epilosa">epilosa</tp:taxon-name-part></tp:taxon-name></italic>, yet the former is readily distinguished by its leaf apex (acute vs. rounded), corolla (pastel violet vs. rose-purple with a yellow eye) and altitude (400–420 m vs. 2000–2900 m). Further morphological comparisons amongst the species of <italic><tp:taxon-name><tp:taxon-name-part taxon-name-part-type="genus" reg="Primula">P.</tp:taxon-name-part><tp:taxon-name-part taxon-name-part-type="species" reg="meishanensis">meishanensis</tp:taxon-name-part></tp:taxon-name></italic>, <italic><tp:taxon-name><tp:taxon-name-part taxon-name-part-type="genus" reg="Primula">P.</tp:taxon-name-part><tp:taxon-name-part taxon-name-part-type="species" reg="davidii">davidii</tp:taxon-name-part></tp:taxon-name></italic>, <italic><tp:taxon-name><tp:taxon-name-part taxon-name-part-type="genus" reg="Primula">P.</tp:taxon-name-part><tp:taxon-name-part taxon-name-part-type="species" reg="dejuniana">dejuniana</tp:taxon-name-part></tp:taxon-name></italic> and <italic><tp:taxon-name><tp:taxon-name-part taxon-name-part-type="genus" reg="Primula">P.</tp:taxon-name-part><tp:taxon-name-part taxon-name-part-type="species" reg="epilosa">epilosa</tp:taxon-name-part></tp:taxon-name></italic> are shown in Table <xref ref-type="table" rid="T1">1</xref>.</p><table-wrap id="T1" position="float" orientation="portrait"><label>Table 1.</label><caption><p>Morphological characters comparison amongst <italic><tp:taxon-name><tp:taxon-name-part taxon-name-part-type="genus" reg="Primula">P.</tp:taxon-name-part><tp:taxon-name-part taxon-name-part-type="species" reg="meishanensis">meishanensis</tp:taxon-name-part></tp:taxon-name></italic> and closely-related species of <italic><tp:taxon-name><tp:taxon-name-part taxon-name-part-type="genus" reg="Primula">P.</tp:taxon-name-part><tp:taxon-name-part taxon-name-part-type="species" reg="dejuniana">dejuniana</tp:taxon-name-part></tp:taxon-name></italic>, <italic><tp:taxon-name><tp:taxon-name-part taxon-name-part-type="genus" reg="Primula">P.</tp:taxon-name-part><tp:taxon-name-part taxon-name-part-type="species" reg="breviscapa">breviscapa</tp:taxon-name-part></tp:taxon-name></italic> and <italic><tp:taxon-name><tp:taxon-name-part taxon-name-part-type="genus" reg="Primula">P.</tp:taxon-name-part><tp:taxon-name-part taxon-name-part-type="species" reg="epilosa">epilosa</tp:taxon-name-part></tp:taxon-name></italic>.</p></caption><table id="TID0E2DBG" rules="all"><tbody><tr><th rowspan="1" colspan="1">Features</th><th rowspan="1" colspan="1">
                      <italic>
                        <tp:taxon-name><tp:taxon-name-part taxon-name-part-type="genus" reg="Primula">P.</tp:taxon-name-part><tp:taxon-name-part taxon-name-part-type="species" reg="meishanensis">meishanensis</tp:taxon-name-part></tp:taxon-name>
                      </italic>
                    </th><th rowspan="1" colspan="1">
                      <italic>
                        <tp:taxon-name><tp:taxon-name-part taxon-name-part-type="genus" reg="Primula">P.</tp:taxon-name-part><tp:taxon-name-part taxon-name-part-type="species" reg="dejuniana">dejuniana</tp:taxon-name-part></tp:taxon-name>
                      </italic>
                    </th><th rowspan="1" colspan="1">
                      <italic>
                        <tp:taxon-name><tp:taxon-name-part taxon-name-part-type="genus" reg="Primula">P.</tp:taxon-name-part><tp:taxon-name-part taxon-name-part-type="species" reg="epilosa">epilosa</tp:taxon-name-part></tp:taxon-name>
                      </italic>
                    </th><th rowspan="1" colspan="1">
                      <italic>
                        <tp:taxon-name><tp:taxon-name-part taxon-name-part-type="genus" reg="Primula">P.</tp:taxon-name-part><tp:taxon-name-part taxon-name-part-type="species" reg="davidii">davidii</tp:taxon-name-part></tp:taxon-name>
                      </italic>
                    </th></tr><tr><td rowspan="1" colspan="1">Roots</td><td rowspan="1" colspan="1">numerous, without hairs</td><td rowspan="1" colspan="1">numerous, without hairs</td><td rowspan="1" colspan="1">few, without hairs</td><td rowspan="1" colspan="1">numerous, without hairs</td></tr><tr><td rowspan="1" colspan="1">Leaf blade</td><td rowspan="1" colspan="1"><bold>smooth</bold>, oblanceolate, 19.5–25 × 2.5–5 cm</td><td rowspan="1" colspan="1">rough, oblanceolate, 8–13(22) × 2–3(5.5) cm</td><td rowspan="1" colspan="1">rough, oblong-obovate to oblong-oblanceolate, 5–10 × 2–4 cm</td><td rowspan="1" colspan="1">rough, oblong to obovate-oblong, (5–)8–18 × 1.5–4 cm</td></tr><tr><td rowspan="1" colspan="1">Petiole</td><td rowspan="1" colspan="1">
                      <bold>2.5−5 cm long</bold>
                    </td><td rowspan="1" colspan="1">1−3 cm long</td><td rowspan="1" colspan="1">0.5−2.5 cm long</td><td rowspan="1" colspan="1">indistinct to nearly obsolete</td></tr><tr><td rowspan="1" colspan="1">Leaf apex</td><td rowspan="1" colspan="1">acute</td><td rowspan="1" colspan="1">Acute, but with a small point at tip</td><td rowspan="1" colspan="1">rounded</td><td rowspan="1" colspan="1">rounded</td></tr><tr><td rowspan="1" colspan="1">Leaf margin</td><td rowspan="1" colspan="1">ciliate, sharply and remotely dentate</td><td rowspan="1" colspan="1">ciliate, sharply and remotely dentate</td><td rowspan="1" colspan="1">hydathode-dentate</td><td rowspan="1" colspan="1">erose-dentate</td></tr><tr><td rowspan="1" colspan="1">Scape</td><td rowspan="1" colspan="1">solitary, 7.2–11.8 cm long, pilose, carrying a terminal umbel of (1)2–3(4) flowers</td><td rowspan="1" colspan="1">usually 1 per rosette, 8–12(–18) cm long, pilose, carrying a terminal umbel of 2–6 flowers</td><td rowspan="1" colspan="1">3.5–14 cm, sparsely glandular; umbel solitary, 2–5 flowered</td><td rowspan="1" colspan="1">8–20 cm, rust-coloured pilose, umbels 2–10-flowered</td></tr><tr><td rowspan="1" colspan="1">Corolla</td><td rowspan="1" colspan="1">
                      <bold>pastel violet</bold>
                    </td><td rowspan="1" colspan="1">pale rose-purple</td><td rowspan="1" colspan="1">rose-purple with a yellow eye</td><td rowspan="1" colspan="1">pale rose-purple</td></tr><tr><td rowspan="1" colspan="1">Pin flowers</td><td rowspan="1" colspan="1">corolla tube 9.0–10.0 mm long, stamens inserted at middle of corolla tube, style slightly exceeding the corolla tube mouth</td><td rowspan="1" colspan="1">corolla tube ca. 1.8 cm long, stamens inserted at middle of corolla tube, style reaching annulus</td><td rowspan="1" colspan="1">corolla tube ca. 1 cm; stamens ca. 4 mm above base of corolla tube; style slightly exserted</td><td rowspan="1" colspan="1">stamens ca. 3.5 mm above base of corolla tube; style ca. as long as tube</td></tr><tr><td rowspan="1" colspan="1">Thrum flowers</td><td rowspan="1" colspan="1">corolla tubes 11.0–12.0 mm long, ca. 2 mm in diam., style 4.0–7.0 mm above base of corolla tube</td><td rowspan="1" colspan="1">corolla tube ca. 2 cm long, style ca. 9 mm long reaching to middle of corolla</td><td rowspan="1" colspan="1">corolla tube 1.4–1.7 cm; style 4–5.5 mm</td><td rowspan="1" colspan="1">unknown</td></tr><tr><td rowspan="1" colspan="1">Altitude</td><td rowspan="1" colspan="1">
                      <bold>400–1000 m</bold>
                    </td><td rowspan="1" colspan="1">618–979 m</td><td rowspan="1" colspan="1">2000–2900 m</td><td rowspan="1" colspan="1">ca. 1000 m</td></tr><tr><td rowspan="1" colspan="1">Flowering</td><td rowspan="1" colspan="1">
                      <bold>December to February</bold>
                    </td><td rowspan="1" colspan="1">early February to early March</td><td rowspan="1" colspan="1">April to May</td><td rowspan="1" colspan="1">April</td></tr></tbody></table></table-wrap><table-wrap id="T2" position="float" orientation="portrait"><label>Table 2.</label><caption><p>Molecular analysis for the species.</p></caption><table id="TID0E6NBG" rules="all"><tbody><tr><th rowspan="1" colspan="1">Species</th><th rowspan="1" colspan="1">Family</th><th rowspan="1" colspan="1">Genus</th><th rowspan="1" colspan="1">GenBank number</th></tr><tr><td rowspan="1" colspan="1"><italic><tp:taxon-name><tp:taxon-name-part taxon-name-part-type="genus" reg="Ardisia">Ardisia</tp:taxon-name-part><tp:taxon-name-part taxon-name-part-type="species" reg="polysticta">polysticta</tp:taxon-name-part></tp:taxon-name></italic> Miq.</td><td rowspan="1" colspan="1">
                      <tp:taxon-name><tp:taxon-name-part taxon-name-part-type="family">Myrsinaceae</tp:taxon-name-part></tp:taxon-name>
                    </td><td rowspan="1" colspan="1"><italic><tp:taxon-name><tp:taxon-name-part taxon-name-part-type="genus" reg="Ardisia">Ardisia</tp:taxon-name-part></tp:taxon-name></italic> Sw.</td><td rowspan="1" colspan="1" style="color: #005b31">
                      <ext-link xmlns:xlink="http://www.w3.org/1999/xlink" ext-link-type="gen" xlink:href="KC465962" xlink:type="simple">KC465962</ext-link>
                    </td></tr><tr><td rowspan="1" colspan="1"><italic><tp:taxon-name><tp:taxon-name-part taxon-name-part-type="genus" reg="Maesa">Maesa</tp:taxon-name-part><tp:taxon-name-part taxon-name-part-type="species" reg="montana">montana</tp:taxon-name-part></tp:taxon-name></italic> A.DC.</td><td rowspan="1" colspan="1">
                      <tp:taxon-name><tp:taxon-name-part taxon-name-part-type="family">Myrsinaceae</tp:taxon-name-part></tp:taxon-name>
                    </td><td rowspan="1" colspan="1"><italic><tp:taxon-name><tp:taxon-name-part taxon-name-part-type="genus" reg="Maesa">Maesa</tp:taxon-name-part></tp:taxon-name></italic> Forssk.</td><td rowspan="1" colspan="1" style="color: #005b31">
                      <ext-link xmlns:xlink="http://www.w3.org/1999/xlink" ext-link-type="gen" xlink:href="KU569490" xlink:type="simple">KU569490</ext-link>
                    </td></tr><tr><td rowspan="1" colspan="1"><italic><tp:taxon-name><tp:taxon-name-part taxon-name-part-type="genus" reg="Primula">Primula</tp:taxon-name-part><tp:taxon-name-part taxon-name-part-type="species" reg="bracteata">bracteata</tp:taxon-name-part></tp:taxon-name></italic> Franch.</td><td rowspan="1" colspan="1">
                      <tp:taxon-name><tp:taxon-name-part taxon-name-part-type="family">Primulaceae</tp:taxon-name-part></tp:taxon-name>
                    </td><td rowspan="1" colspan="1"><italic><tp:taxon-name><tp:taxon-name-part taxon-name-part-type="genus" reg="Primula">Primula</tp:taxon-name-part></tp:taxon-name></italic> L.</td><td rowspan="1" colspan="1" style="color: #005b31">
                      <ext-link xmlns:xlink="http://www.w3.org/1999/xlink" ext-link-type="gen" xlink:href="NC053592" xlink:type="simple">NC053592</ext-link>
                    </td></tr><tr><td rowspan="1" colspan="1"><italic><tp:taxon-name><tp:taxon-name-part taxon-name-part-type="genus" reg="Primula">Primula</tp:taxon-name-part><tp:taxon-name-part taxon-name-part-type="species" reg="bulleyana">bulleyana</tp:taxon-name-part></tp:taxon-name></italic> Forrest</td><td rowspan="1" colspan="1">
                      <tp:taxon-name><tp:taxon-name-part taxon-name-part-type="family">Primulaceae</tp:taxon-name-part></tp:taxon-name>
                    </td><td rowspan="1" colspan="1"><italic><tp:taxon-name><tp:taxon-name-part taxon-name-part-type="genus" reg="Primula">Primula</tp:taxon-name-part></tp:taxon-name></italic> L.</td><td rowspan="1" colspan="1" style="color: #005b31">
                      <ext-link xmlns:xlink="http://www.w3.org/1999/xlink" ext-link-type="gen" xlink:href="NC046947" xlink:type="simple">NC046947</ext-link>
                    </td></tr><tr><td rowspan="1" colspan="1"><italic><tp:taxon-name><tp:taxon-name-part taxon-name-part-type="genus" reg="Primula">Primula</tp:taxon-name-part><tp:taxon-name-part taxon-name-part-type="species" reg="calliantha">calliantha</tp:taxon-name-part></tp:taxon-name></italic> Franch.</td><td rowspan="1" colspan="1">
                      <tp:taxon-name><tp:taxon-name-part taxon-name-part-type="family">Primulaceae</tp:taxon-name-part></tp:taxon-name>
                    </td><td rowspan="1" colspan="1"><italic><tp:taxon-name><tp:taxon-name-part taxon-name-part-type="genus" reg="Primula">Primula</tp:taxon-name-part></tp:taxon-name></italic> L.</td><td rowspan="1" colspan="1" style="color: #005b31">
                      <ext-link xmlns:xlink="http://www.w3.org/1999/xlink" ext-link-type="gen" xlink:href="ON804895" xlink:type="simple">ON804895</ext-link>
                    </td></tr><tr><td rowspan="1" colspan="1"><italic><tp:taxon-name><tp:taxon-name-part taxon-name-part-type="genus" reg="Primula">Primula</tp:taxon-name-part><tp:taxon-name-part taxon-name-part-type="species" reg="chrysochlora">chrysochlora</tp:taxon-name-part></tp:taxon-name></italic> Balf.f. &amp; Kingdon-Ward</td><td rowspan="1" colspan="1">
                      <tp:taxon-name><tp:taxon-name-part taxon-name-part-type="family">Primulaceae</tp:taxon-name-part></tp:taxon-name>
                    </td><td rowspan="1" colspan="1"><italic><tp:taxon-name><tp:taxon-name-part taxon-name-part-type="genus" reg="Primula">Primula</tp:taxon-name-part></tp:taxon-name></italic> L.</td><td rowspan="1" colspan="1" style="color: #005b31">
                      <ext-link xmlns:xlink="http://www.w3.org/1999/xlink" ext-link-type="gen" xlink:href="KX668178" xlink:type="simple">KX668178</ext-link>
                    </td></tr><tr><td rowspan="1" colspan="1"><italic><tp:taxon-name><tp:taxon-name-part taxon-name-part-type="genus" reg="Primula">Primula</tp:taxon-name-part><tp:taxon-name-part taxon-name-part-type="species" reg="chungensis">chungensis</tp:taxon-name-part></tp:taxon-name></italic> Balf.f. &amp; Kingdon-Ward</td><td rowspan="1" colspan="1">
                      <tp:taxon-name><tp:taxon-name-part taxon-name-part-type="family">Primulaceae</tp:taxon-name-part></tp:taxon-name>
                    </td><td rowspan="1" colspan="1"><italic><tp:taxon-name><tp:taxon-name-part taxon-name-part-type="genus" reg="Primula">Primula</tp:taxon-name-part></tp:taxon-name></italic> L.</td><td rowspan="1" colspan="1" style="color: #005b31">
                      <ext-link xmlns:xlink="http://www.w3.org/1999/xlink" ext-link-type="gen" xlink:href="NC050245" xlink:type="simple">NC050245</ext-link>
                    </td></tr><tr><td rowspan="1" colspan="1"><italic><tp:taxon-name><tp:taxon-name-part taxon-name-part-type="genus" reg="Primula">Primula</tp:taxon-name-part><tp:taxon-name-part taxon-name-part-type="species" reg="denticulata">denticulata</tp:taxon-name-part></tp:taxon-name></italic> Wight</td><td rowspan="1" colspan="1">
                      <tp:taxon-name><tp:taxon-name-part taxon-name-part-type="family">Primulaceae</tp:taxon-name-part></tp:taxon-name>
                    </td><td rowspan="1" colspan="1"><italic><tp:taxon-name><tp:taxon-name-part taxon-name-part-type="genus" reg="Primula">Primula</tp:taxon-name-part></tp:taxon-name></italic> L.</td><td rowspan="1" colspan="1" style="color: #005b31">
                      <ext-link xmlns:xlink="http://www.w3.org/1999/xlink" ext-link-type="gen" xlink:href="NC050247" xlink:type="simple">NC050247</ext-link>
                    </td></tr><tr><td rowspan="1" colspan="1"><italic><tp:taxon-name><tp:taxon-name-part taxon-name-part-type="genus" reg="Primula">Primula</tp:taxon-name-part><tp:taxon-name-part taxon-name-part-type="species" reg="dryadifolia">dryadifolia</tp:taxon-name-part></tp:taxon-name></italic> Franch.</td><td rowspan="1" colspan="1">
                      <tp:taxon-name><tp:taxon-name-part taxon-name-part-type="family">Primulaceae</tp:taxon-name-part></tp:taxon-name>
                    </td><td rowspan="1" colspan="1"><italic><tp:taxon-name><tp:taxon-name-part taxon-name-part-type="genus" reg="Primula">Primula</tp:taxon-name-part></tp:taxon-name></italic> L.</td><td rowspan="1" colspan="1" style="color: #005b31">
                      <ext-link xmlns:xlink="http://www.w3.org/1999/xlink" ext-link-type="gen" xlink:href="NC053596" xlink:type="simple">NC053596</ext-link>
                    </td></tr><tr><td rowspan="1" colspan="1"><italic><tp:taxon-name><tp:taxon-name-part taxon-name-part-type="genus" reg="Primula">Primula</tp:taxon-name-part><tp:taxon-name-part taxon-name-part-type="species" reg="filchnerae">filchnerae</tp:taxon-name-part></tp:taxon-name></italic> R.Knuth</td><td rowspan="1" colspan="1">
                      <tp:taxon-name><tp:taxon-name-part taxon-name-part-type="family">Primulaceae</tp:taxon-name-part></tp:taxon-name>
                    </td><td rowspan="1" colspan="1"><italic><tp:taxon-name><tp:taxon-name-part taxon-name-part-type="genus" reg="Primula">Primula</tp:taxon-name-part></tp:taxon-name></italic> L.</td><td rowspan="1" colspan="1" style="color: #005b31">
                      <ext-link xmlns:xlink="http://www.w3.org/1999/xlink" ext-link-type="gen" xlink:href="NC051972" xlink:type="simple">NC051972</ext-link>
                    </td></tr><tr><td rowspan="1" colspan="1"><italic><tp:taxon-name><tp:taxon-name-part taxon-name-part-type="genus" reg="Primula">Primula</tp:taxon-name-part><tp:taxon-name-part taxon-name-part-type="species" reg="forrestii">forrestii</tp:taxon-name-part></tp:taxon-name></italic> Balf.f.</td><td rowspan="1" colspan="1">
                      <tp:taxon-name><tp:taxon-name-part taxon-name-part-type="family">Primulaceae</tp:taxon-name-part></tp:taxon-name>
                    </td><td rowspan="1" colspan="1"><italic><tp:taxon-name><tp:taxon-name-part taxon-name-part-type="genus" reg="Primula">Primula</tp:taxon-name-part></tp:taxon-name></italic> L.</td><td rowspan="1" colspan="1" style="color: #005b31">
                      <ext-link xmlns:xlink="http://www.w3.org/1999/xlink" ext-link-type="gen" xlink:href="NC053602" xlink:type="simple">NC053602</ext-link>
                    </td></tr><tr><td rowspan="1" colspan="1"><italic><tp:taxon-name><tp:taxon-name-part taxon-name-part-type="genus" reg="Primula">Primula</tp:taxon-name-part><tp:taxon-name-part taxon-name-part-type="species" reg="handeliana">handeliana</tp:taxon-name-part></tp:taxon-name></italic> W.W.Sm. &amp; Forrest</td><td rowspan="1" colspan="1">
                      <tp:taxon-name><tp:taxon-name-part taxon-name-part-type="family">Primulaceae</tp:taxon-name-part></tp:taxon-name>
                    </td><td rowspan="1" colspan="1"><italic><tp:taxon-name><tp:taxon-name-part taxon-name-part-type="genus" reg="Primula">Primula</tp:taxon-name-part></tp:taxon-name></italic> L.</td><td rowspan="1" colspan="1" style="color: #005b31">
                      <ext-link xmlns:xlink="http://www.w3.org/1999/xlink" ext-link-type="gen" xlink:href="MG181221" xlink:type="simple">MG181221</ext-link>
                    </td></tr><tr><td rowspan="1" colspan="1"><italic><tp:taxon-name><tp:taxon-name-part taxon-name-part-type="genus" reg="Primula">Primula</tp:taxon-name-part><tp:taxon-name-part taxon-name-part-type="species" reg="jiugongshanensis">jiugongshanensis</tp:taxon-name-part></tp:taxon-name></italic> J.W.Shao</td><td rowspan="1" colspan="1">
                      <tp:taxon-name><tp:taxon-name-part taxon-name-part-type="family">Primulaceae</tp:taxon-name-part></tp:taxon-name>
                    </td><td rowspan="1" colspan="1"><italic><tp:taxon-name><tp:taxon-name-part taxon-name-part-type="genus" reg="Primula">Primula</tp:taxon-name-part></tp:taxon-name></italic> L.</td><td rowspan="1" colspan="1" style="color: #005b31">
                      <ext-link xmlns:xlink="http://www.w3.org/1999/xlink" ext-link-type="gen" xlink:href="NC056335" xlink:type="simple">NC056335</ext-link>
                    </td></tr><tr><td rowspan="1" colspan="1"><italic><tp:taxon-name><tp:taxon-name-part taxon-name-part-type="genus" reg="Primula">Primula</tp:taxon-name-part><tp:taxon-name-part taxon-name-part-type="species" reg="knuthiana">knuthiana</tp:taxon-name-part></tp:taxon-name></italic> Pax</td><td rowspan="1" colspan="1">
                      <tp:taxon-name><tp:taxon-name-part taxon-name-part-type="family">Primulaceae</tp:taxon-name-part></tp:taxon-name>
                    </td><td rowspan="1" colspan="1"><italic><tp:taxon-name><tp:taxon-name-part taxon-name-part-type="genus" reg="Primula">Primula</tp:taxon-name-part></tp:taxon-name></italic> L.</td><td rowspan="1" colspan="1" style="color: #005b31">
                      <ext-link xmlns:xlink="http://www.w3.org/1999/xlink" ext-link-type="gen" xlink:href="MG181223" xlink:type="simple">MG181223</ext-link>
                    </td></tr><tr><td rowspan="1" colspan="1"><italic><tp:taxon-name><tp:taxon-name-part taxon-name-part-type="genus" reg="Primula">Primula</tp:taxon-name-part><tp:taxon-name-part taxon-name-part-type="species" reg="kwangtungensis">kwangtungensis</tp:taxon-name-part></tp:taxon-name></italic> W.W.Sm.</td><td rowspan="1" colspan="1">
                      <tp:taxon-name><tp:taxon-name-part taxon-name-part-type="family">Primulaceae</tp:taxon-name-part></tp:taxon-name>
                    </td><td rowspan="1" colspan="1"><italic><tp:taxon-name><tp:taxon-name-part taxon-name-part-type="genus" reg="Primula">Primula</tp:taxon-name-part></tp:taxon-name></italic> L.</td><td rowspan="1" colspan="1" style="color: #005b31">
                      <ext-link xmlns:xlink="http://www.w3.org/1999/xlink" ext-link-type="gen" xlink:href="KX774737" xlink:type="simple">KX774737</ext-link>
                    </td></tr><tr><td rowspan="1" colspan="1"><italic><tp:taxon-name><tp:taxon-name-part taxon-name-part-type="genus" reg="Primula">Primula</tp:taxon-name-part><tp:taxon-name-part taxon-name-part-type="species" reg="matthioli">matthioli</tp:taxon-name-part></tp:taxon-name></italic> (L.) V.A.Richt.</td><td rowspan="1" colspan="1">
                      <tp:taxon-name><tp:taxon-name-part taxon-name-part-type="family">Primulaceae</tp:taxon-name-part></tp:taxon-name>
                    </td><td rowspan="1" colspan="1"><italic><tp:taxon-name><tp:taxon-name-part taxon-name-part-type="genus" reg="Primula">Primula</tp:taxon-name-part></tp:taxon-name></italic> L.</td><td rowspan="1" colspan="1" style="color: #005b31">
                      <ext-link xmlns:xlink="http://www.w3.org/1999/xlink" ext-link-type="gen" xlink:href="KY235373" xlink:type="simple">KY235373</ext-link>
                    </td></tr><tr><td rowspan="1" colspan="1"><italic><tp:taxon-name><tp:taxon-name-part taxon-name-part-type="genus" reg="Primula">Primula</tp:taxon-name-part><tp:taxon-name-part taxon-name-part-type="species" reg="moupinensis">moupinensis</tp:taxon-name-part></tp:taxon-name></italic> Franch.</td><td rowspan="1" colspan="1">
                      <tp:taxon-name><tp:taxon-name-part taxon-name-part-type="family">Primulaceae</tp:taxon-name-part></tp:taxon-name>
                    </td><td rowspan="1" colspan="1"><italic><tp:taxon-name><tp:taxon-name-part taxon-name-part-type="genus" reg="Primula">Primula</tp:taxon-name-part></tp:taxon-name></italic> L.</td><td rowspan="1" colspan="1" style="color: #005b31">
                      <ext-link xmlns:xlink="http://www.w3.org/1999/xlink" ext-link-type="gen" xlink:href="NC050244" xlink:type="simple">NC050244</ext-link>
                    </td></tr><tr><td rowspan="1" colspan="1"><italic><tp:taxon-name><tp:taxon-name-part taxon-name-part-type="genus" reg="Primula">Primula</tp:taxon-name-part><tp:taxon-name-part taxon-name-part-type="species" reg="obconica">obconica</tp:taxon-name-part></tp:taxon-name></italic> Hance, J. Bot.</td><td rowspan="1" colspan="1">
                      <tp:taxon-name><tp:taxon-name-part taxon-name-part-type="family">Primulaceae</tp:taxon-name-part></tp:taxon-name>
                    </td><td rowspan="1" colspan="1"><italic><tp:taxon-name><tp:taxon-name-part taxon-name-part-type="genus" reg="Primula">Primula</tp:taxon-name-part></tp:taxon-name></italic> L.</td><td rowspan="1" colspan="1" style="color: #005b31">
                      <ext-link xmlns:xlink="http://www.w3.org/1999/xlink" ext-link-type="gen" xlink:href="NC046415" xlink:type="simple">NC046415</ext-link>
                    </td></tr><tr><td rowspan="1" colspan="1"><italic><tp:taxon-name><tp:taxon-name-part taxon-name-part-type="genus" reg="Primula">Primula</tp:taxon-name-part><tp:taxon-name-part taxon-name-part-type="species" reg="odontocalyx">odontocalyx</tp:taxon-name-part></tp:taxon-name></italic> Pax</td><td rowspan="1" colspan="1">
                      <tp:taxon-name><tp:taxon-name-part taxon-name-part-type="family">Primulaceae</tp:taxon-name-part></tp:taxon-name>
                    </td><td rowspan="1" colspan="1"><italic><tp:taxon-name><tp:taxon-name-part taxon-name-part-type="genus" reg="Primula">Primula</tp:taxon-name-part></tp:taxon-name></italic> L.</td><td rowspan="1" colspan="1" style="color: #005b31">
                      <ext-link xmlns:xlink="http://www.w3.org/1999/xlink" ext-link-type="gen" xlink:href="NC065386" xlink:type="simple">NC065386</ext-link>
                    </td></tr><tr><td rowspan="1" colspan="1"><italic><tp:taxon-name><tp:taxon-name-part taxon-name-part-type="genus" reg="Primula">Primula</tp:taxon-name-part><tp:taxon-name-part taxon-name-part-type="species" reg="oreodoxa">oreodoxa</tp:taxon-name-part></tp:taxon-name></italic> Franch.</td><td rowspan="1" colspan="1">
                      <tp:taxon-name><tp:taxon-name-part taxon-name-part-type="family">Primulaceae</tp:taxon-name-part></tp:taxon-name>
                    </td><td rowspan="1" colspan="1"><italic><tp:taxon-name><tp:taxon-name-part taxon-name-part-type="genus" reg="Primula">Primula</tp:taxon-name-part></tp:taxon-name></italic> L.</td><td rowspan="1" colspan="1" style="color: #005b31">
                      <ext-link xmlns:xlink="http://www.w3.org/1999/xlink" ext-link-type="gen" xlink:href="NC050848" xlink:type="simple">NC050848</ext-link>
                    </td></tr><tr><td rowspan="1" colspan="1"><italic><tp:taxon-name><tp:taxon-name-part taxon-name-part-type="genus" reg="Primula">Primula</tp:taxon-name-part><tp:taxon-name-part taxon-name-part-type="species" reg="pellucida">pellucida</tp:taxon-name-part></tp:taxon-name></italic> Franch.</td><td rowspan="1" colspan="1">
                      <tp:taxon-name><tp:taxon-name-part taxon-name-part-type="family">Primulaceae</tp:taxon-name-part></tp:taxon-name>
                    </td><td rowspan="1" colspan="1"><italic><tp:taxon-name><tp:taxon-name-part taxon-name-part-type="genus" reg="Primula">Primula</tp:taxon-name-part></tp:taxon-name></italic> L.</td><td rowspan="1" colspan="1" style="color: #005b31">
                      <ext-link xmlns:xlink="http://www.w3.org/1999/xlink" ext-link-type="gen" xlink:href="NC050248" xlink:type="simple">NC050248</ext-link>
                    </td></tr><tr><td rowspan="1" colspan="1"><italic><tp:taxon-name><tp:taxon-name-part taxon-name-part-type="genus" reg="Primula">Primula</tp:taxon-name-part><tp:taxon-name-part taxon-name-part-type="species" reg="persimilis">persimilis</tp:taxon-name-part></tp:taxon-name></italic> G.Hao, C.M.Hu &amp; Y.Xu</td><td rowspan="1" colspan="1">
                      <tp:taxon-name><tp:taxon-name-part taxon-name-part-type="family">Primulaceae</tp:taxon-name-part></tp:taxon-name>
                    </td><td rowspan="1" colspan="1"><italic><tp:taxon-name><tp:taxon-name-part taxon-name-part-type="genus" reg="Primula">Primula</tp:taxon-name-part></tp:taxon-name></italic> L.</td><td rowspan="1" colspan="1" style="color: #005b31">
                      <ext-link xmlns:xlink="http://www.w3.org/1999/xlink" ext-link-type="gen" xlink:href="KX641757" xlink:type="simple">KX641757</ext-link>
                    </td></tr><tr><td rowspan="1" colspan="1"><italic><tp:taxon-name><tp:taxon-name-part taxon-name-part-type="genus" reg="Primula">Primula</tp:taxon-name-part><tp:taxon-name-part taxon-name-part-type="species" reg="poissonii">poissonii</tp:taxon-name-part></tp:taxon-name></italic> Franch.</td><td rowspan="1" colspan="1">
                      <tp:taxon-name><tp:taxon-name-part taxon-name-part-type="family">Primulaceae</tp:taxon-name-part></tp:taxon-name>
                    </td><td rowspan="1" colspan="1"><italic><tp:taxon-name><tp:taxon-name-part taxon-name-part-type="genus" reg="Primula">Primula</tp:taxon-name-part></tp:taxon-name></italic> L.</td><td rowspan="1" colspan="1" style="color: #005b31">
                      <ext-link xmlns:xlink="http://www.w3.org/1999/xlink" ext-link-type="gen" xlink:href="KF753634" xlink:type="simple">KF753634</ext-link>
                    </td></tr><tr><td rowspan="1" colspan="1"><italic><tp:taxon-name><tp:taxon-name-part taxon-name-part-type="genus" reg="Primula">Primula</tp:taxon-name-part><tp:taxon-name-part taxon-name-part-type="species" reg="pulchella">pulchella</tp:taxon-name-part></tp:taxon-name></italic> Franch.</td><td rowspan="1" colspan="1">
                      <tp:taxon-name><tp:taxon-name-part taxon-name-part-type="family">Primulaceae</tp:taxon-name-part></tp:taxon-name>
                    </td><td rowspan="1" colspan="1"><italic><tp:taxon-name><tp:taxon-name-part taxon-name-part-type="genus" reg="Primula">Primula</tp:taxon-name-part></tp:taxon-name></italic> L.</td><td rowspan="1" colspan="1" style="color: #005b31">
                      <ext-link xmlns:xlink="http://www.w3.org/1999/xlink" ext-link-type="gen" xlink:href="NC050246" xlink:type="simple">NC050246</ext-link>
                    </td></tr><tr><td rowspan="1" colspan="1"><italic><tp:taxon-name><tp:taxon-name-part taxon-name-part-type="genus" reg="Primula">Primula</tp:taxon-name-part><tp:taxon-name-part taxon-name-part-type="species" reg="ranunculoides">ranunculoides</tp:taxon-name-part></tp:taxon-name></italic> F.H.Chen</td><td rowspan="1" colspan="1">
                      <tp:taxon-name><tp:taxon-name-part taxon-name-part-type="family">Primulaceae</tp:taxon-name-part></tp:taxon-name>
                    </td><td rowspan="1" colspan="1"><italic><tp:taxon-name><tp:taxon-name-part taxon-name-part-type="genus" reg="Primula">Primula</tp:taxon-name-part></tp:taxon-name></italic> L.</td><td rowspan="1" colspan="1" style="color: #005b31">
                      <ext-link xmlns:xlink="http://www.w3.org/1999/xlink" ext-link-type="gen" xlink:href="NC056361" xlink:type="simple">NC056361</ext-link>
                    </td></tr><tr><td rowspan="1" colspan="1"><italic><tp:taxon-name><tp:taxon-name-part taxon-name-part-type="genus" reg="Primula">Primula</tp:taxon-name-part><tp:taxon-name-part taxon-name-part-type="species" reg="sikkimensis">sikkimensis</tp:taxon-name-part></tp:taxon-name></italic> Hook.</td><td rowspan="1" colspan="1">
                      <tp:taxon-name><tp:taxon-name-part taxon-name-part-type="family">Primulaceae</tp:taxon-name-part></tp:taxon-name>
                    </td><td rowspan="1" colspan="1"><italic><tp:taxon-name><tp:taxon-name-part taxon-name-part-type="genus" reg="Primula">Primula</tp:taxon-name-part></tp:taxon-name></italic> L.</td><td rowspan="1" colspan="1" style="color: #005b31">
                      <ext-link xmlns:xlink="http://www.w3.org/1999/xlink" ext-link-type="gen" xlink:href="NC050243" xlink:type="simple">NC050243</ext-link>
                    </td></tr><tr><td rowspan="1" colspan="1"><italic><tp:taxon-name><tp:taxon-name-part taxon-name-part-type="genus" reg="Primula">Primula</tp:taxon-name-part><tp:taxon-name-part taxon-name-part-type="species" reg="sinensis">sinensis</tp:taxon-name-part></tp:taxon-name></italic> Lour.</td><td rowspan="1" colspan="1">
                      <tp:taxon-name><tp:taxon-name-part taxon-name-part-type="family">Primulaceae</tp:taxon-name-part></tp:taxon-name>
                    </td><td rowspan="1" colspan="1"><italic><tp:taxon-name><tp:taxon-name-part taxon-name-part-type="genus" reg="Primula">Primula</tp:taxon-name-part></tp:taxon-name></italic> L.</td><td rowspan="1" colspan="1" style="color: #005b31">
                      <ext-link xmlns:xlink="http://www.w3.org/1999/xlink" ext-link-type="gen" xlink:href="KU321892" xlink:type="simple">KU321892</ext-link>
                    </td></tr><tr><td rowspan="1" colspan="1"><italic><tp:taxon-name><tp:taxon-name-part taxon-name-part-type="genus" reg="Primula">Primula</tp:taxon-name-part><tp:taxon-name-part taxon-name-part-type="species" reg="stenodonta">stenodonta</tp:taxon-name-part></tp:taxon-name></italic> Balf.f. ex W.W.Sm. &amp; H.R.Fletcher</td><td rowspan="1" colspan="1">
                      <tp:taxon-name><tp:taxon-name-part taxon-name-part-type="family">Primulaceae</tp:taxon-name-part></tp:taxon-name>
                    </td><td rowspan="1" colspan="1"><italic><tp:taxon-name><tp:taxon-name-part taxon-name-part-type="genus" reg="Primula">Primula</tp:taxon-name-part></tp:taxon-name></italic> L.</td><td rowspan="1" colspan="1" style="color: #005b31">
                      <ext-link xmlns:xlink="http://www.w3.org/1999/xlink" ext-link-type="gen" xlink:href="KX668176" xlink:type="simple">KX668176</ext-link>
                    </td></tr><tr><td rowspan="1" colspan="1"><italic><tp:taxon-name><tp:taxon-name-part taxon-name-part-type="genus" reg="Primula">Primula</tp:taxon-name-part><tp:taxon-name-part taxon-name-part-type="species" reg="szechuanica">szechuanica</tp:taxon-name-part></tp:taxon-name></italic> Pax</td><td rowspan="1" colspan="1">
                      <tp:taxon-name><tp:taxon-name-part taxon-name-part-type="family">Primulaceae</tp:taxon-name-part></tp:taxon-name>
                    </td><td rowspan="1" colspan="1"><italic><tp:taxon-name><tp:taxon-name-part taxon-name-part-type="genus" reg="Primula">Primula</tp:taxon-name-part></tp:taxon-name></italic> L.</td><td rowspan="1" colspan="1" style="color: #005b31">
                      <ext-link xmlns:xlink="http://www.w3.org/1999/xlink" ext-link-type="gen" xlink:href="NC080275" xlink:type="simple">NC080275</ext-link>
                    </td></tr><tr><td rowspan="1" colspan="1"><italic><tp:taxon-name><tp:taxon-name-part taxon-name-part-type="genus" reg="Primula">Primula</tp:taxon-name-part><tp:taxon-name-part taxon-name-part-type="species" reg="tsiangii">tsiangii</tp:taxon-name-part></tp:taxon-name></italic> W.W.Sm.</td><td rowspan="1" colspan="1">
                      <tp:taxon-name><tp:taxon-name-part taxon-name-part-type="family">Primulaceae</tp:taxon-name-part></tp:taxon-name>
                    </td><td rowspan="1" colspan="1"><italic><tp:taxon-name><tp:taxon-name-part taxon-name-part-type="genus" reg="Primula">Primula</tp:taxon-name-part></tp:taxon-name></italic> L.</td><td rowspan="1" colspan="1" style="color: #005b31">
                      <ext-link xmlns:xlink="http://www.w3.org/1999/xlink" ext-link-type="gen" xlink:href="NC046755" xlink:type="simple">NC046755</ext-link>
                    </td></tr><tr><td rowspan="1" colspan="1"><italic><tp:taxon-name><tp:taxon-name-part taxon-name-part-type="genus" reg="Primula">Primula</tp:taxon-name-part><tp:taxon-name-part taxon-name-part-type="species" reg="veris">veris</tp:taxon-name-part></tp:taxon-name></italic> L.</td><td rowspan="1" colspan="1">
                      <tp:taxon-name><tp:taxon-name-part taxon-name-part-type="family">Primulaceae</tp:taxon-name-part></tp:taxon-name>
                    </td><td rowspan="1" colspan="1"><italic><tp:taxon-name><tp:taxon-name-part taxon-name-part-type="genus" reg="Primula">Primula</tp:taxon-name-part></tp:taxon-name></italic> L.</td><td rowspan="1" colspan="1" style="color: #005b31">
                      <ext-link xmlns:xlink="http://www.w3.org/1999/xlink" ext-link-type="gen" xlink:href="KX639823" xlink:type="simple">KX639823</ext-link>
                    </td></tr><tr><td rowspan="1" colspan="1"><italic><tp:taxon-name><tp:taxon-name-part taxon-name-part-type="genus" reg="Primula">Primula</tp:taxon-name-part><tp:taxon-name-part taxon-name-part-type="species" reg="wilsonii">wilsonii</tp:taxon-name-part></tp:taxon-name></italic> Dunn</td><td rowspan="1" colspan="1">
                      <tp:taxon-name><tp:taxon-name-part taxon-name-part-type="family">Primulaceae</tp:taxon-name-part></tp:taxon-name>
                    </td><td rowspan="1" colspan="1"><italic><tp:taxon-name><tp:taxon-name-part taxon-name-part-type="genus" reg="Primula">Primula</tp:taxon-name-part></tp:taxon-name></italic> L.</td><td rowspan="1" colspan="1" style="color: #005b31">
                      <ext-link xmlns:xlink="http://www.w3.org/1999/xlink" ext-link-type="gen" xlink:href="MW442886" xlink:type="simple">MW442886</ext-link>
                    </td></tr><tr><td rowspan="1" colspan="1"><italic><tp:taxon-name><tp:taxon-name-part taxon-name-part-type="genus" reg="Primula">Primula</tp:taxon-name-part><tp:taxon-name-part taxon-name-part-type="species" reg="woodwardii">woodwardii</tp:taxon-name-part></tp:taxon-name></italic> Balf.f.</td><td rowspan="1" colspan="1">
                      <tp:taxon-name><tp:taxon-name-part taxon-name-part-type="family">Primulaceae</tp:taxon-name-part></tp:taxon-name>
                    </td><td rowspan="1" colspan="1"><italic><tp:taxon-name><tp:taxon-name-part taxon-name-part-type="genus" reg="Primula">Primula</tp:taxon-name-part></tp:taxon-name></italic> L.</td><td rowspan="1" colspan="1" style="color: #005b31">
                      <ext-link xmlns:xlink="http://www.w3.org/1999/xlink" ext-link-type="gen" xlink:href="MG181222" xlink:type="simple">MG181222</ext-link>
                    </td></tr><tr><td rowspan="1" colspan="1"><italic><tp:taxon-name><tp:taxon-name-part taxon-name-part-type="genus" reg="Primula">Primula</tp:taxon-name-part><tp:taxon-name-part taxon-name-part-type="species" reg="dejuniana">dejuniana</tp:taxon-name-part></tp:taxon-name></italic> G.Hao, C.M.Hu &amp; Yuan Xu</td><td rowspan="1" colspan="1">
                      <tp:taxon-name><tp:taxon-name-part taxon-name-part-type="family">Primulaceae</tp:taxon-name-part></tp:taxon-name>
                    </td><td rowspan="1" colspan="1"><italic><tp:taxon-name><tp:taxon-name-part taxon-name-part-type="genus" reg="Primula">Primula</tp:taxon-name-part></tp:taxon-name></italic> L.</td><td rowspan="1" colspan="1" style="color: #005b31">
                      <ext-link xmlns:xlink="http://www.w3.org/1999/xlink" ext-link-type="gen" xlink:href="PQ213817" xlink:type="simple">PQ213817</ext-link>
                    </td></tr><tr><td rowspan="1" colspan="1">
                      <italic>
                        <tp:taxon-name><tp:taxon-name-part taxon-name-part-type="genus" reg="Primula">Primula</tp:taxon-name-part><tp:taxon-name-part taxon-name-part-type="species" reg="meishanensis">meishanensis</tp:taxon-name-part></tp:taxon-name>
                      </italic>
                    </td><td rowspan="1" colspan="1">
                      <tp:taxon-name><tp:taxon-name-part taxon-name-part-type="family">Primulaceae</tp:taxon-name-part></tp:taxon-name>
                    </td><td rowspan="1" colspan="1"><italic><tp:taxon-name><tp:taxon-name-part taxon-name-part-type="genus" reg="Primula">Primula</tp:taxon-name-part></tp:taxon-name></italic> L.</td><td rowspan="1" colspan="1" style="color: #005b31">
                      <ext-link xmlns:xlink="http://www.w3.org/1999/xlink" ext-link-type="gen" xlink:href="PQ213816" xlink:type="simple">PQ213816</ext-link>
                    </td></tr></tbody></table></table-wrap></tp:treatment-sec><tp:treatment-sec><!--Section generated to contain objects referenced in tp:taxon-treatment.--><fig id="F6" position="float" orientation="portrait"><object-id xmlns:xlink="http://www.w3.org/1999/xlink" content-type="doi" xlink:type="simple">10.3897/phytokeys.248.127117.figure6</object-id><object-id xmlns:xlink="http://www.w3.org/1999/xlink" content-type="arpha" xlink:type="simple">7F10E1D5-FCF5-525F-8310-3F94C63FC361</object-id><label>Figure 6.</label><caption><p>The covariance analyses of two species.</p></caption><graphic xmlns:xlink="http://www.w3.org/1999/xlink" xlink:href="phytokeys-248-073_article-127117__-g006.jpg" position="float" orientation="portrait" xlink:type="simple" id="oo_1159694.jpg"><uri content-type="original_file" xlink:type="simple">https://binary.pensoft.net/fig/1159694</uri></graphic></fig><supplementary-material xmlns:xlink="http://www.w3.org/1999/xlink" id="S1" position="float" orientation="portrait" xlink:type="simple"><object-id content-type="doi" xlink:type="simple">10.3897/phytokeys.248.127117.suppl1</object-id><object-id content-type="arpha" xlink:type="simple">D870BA66-B9CE-5C95-B74E-CCF4CE9C0465</object-id><label>Supplementary material 1</label><caption><p>Supplementary data</p></caption><statement content-type="dataType"><label>Data type</label><p>docx</p></statement><media xlink:href="phytokeys-248-073_article-127117__-s001.docx" mimetype="application" mime-subtype="vnd.openxmlformats-officedocument.wordprocessingml.document" position="float" orientation="portrait" xlink:type="simple" id="oo_1159701.docx"><uri content-type="original_file" xlink:type="simple">https://binary.pensoft.net/file/1159701</uri></media><permissions><license xlink:type="simple"><license-p>This dataset is made available under the Open Database License (http://opendatacommons.org/licenses/odbl/1.0/). The Open Database License (ODbL) is a license agreement intended to allow users to freely share, modify, and use this Dataset while maintaining this same freedom for others, provided that the original source and author(s) are credited.</license-p></license></permissions><attrib specific-use="authors">Tingyu Li, Xinyu Chen, Bo Li, Donglai Hua, Can Luo, Huixian Luo, Yun Liang, Jieli Yue, Xiaodan Xi, Ke Huang, Zhixi Fu</attrib></supplementary-material></tp:treatment-sec><ref-list><ref id="B10"><mixed-citation xmlns:xlink="http://www.w3.org/1999/xlink" xlink:type="simple">IUCN (<year>2024</year>) Guidelines for using the IUCN Red List categories and criteria. Version 15.1. Prepared by the Standards and Petitions Committee. <ext-link xlink:href="https://www.iucnredlist.org/resources/redlistguidelines" ext-link-type="uri" xlink:type="simple">https://www.iucnredlist.org/resources/redlistguidelines</ext-link> [Accessed March 1, 2024]</mixed-citation></ref></ref-list></tp:taxon-treatment>
